# Supplementary material for: Fusobacterium nucleatum reduces METTL3-mediated m6A modification and contributes to colorectal cancer metastasis
Source: Nat Commun. 2022 Mar 10;13:1248. doi: 10.1038/s41467-022-28913-5 (PMC8913623; doi:10.1038/s41467-022-28913-5)
Supplement: Supplementary file 4 — Source Data [file 41467_2022_28913_MOESM4_ESM.xlsx]

## Sheet: Fig1
Fig1.c		1	2	3
	Control	0.723157	0.547236	0.569407
	F.nucleatum	0.579082	0.363315	0.402109
Fig1.d		1	2	3	4	5	6
	Control	320	300	276	284	292	312
	E.coli	384	368	344	312	348	380
	F.nucleatum	964	936	896	852	900	896
Fig1.h		1	2	3
	Control	0.97041	1.02574	1.00463
	E.coli	1	1.06437	1.02101
	F.nucleatum	0.479632	0.524858	0.45376
Fig1.j		1	2	3	4	5
	Vector-	412	440	456	484	488
	Vector+F.nucleatum	772	836	804	880	796
	METTL3+F.nucleatum	360	408	456	412	496
	METTL3 mutant+F.nucleatum	696	620	832	908	744

## Sheet: Fig2
Fig2.a		Control			F.nucleatum
		1	2	3	1	2	3
	c-myc	1.15669	0.870551	0.993093	2.15846	2.82843	3.27161
	CD44	1.01396	1.01396	0.972655	1.12506	1.23114	1.20581
	AXIN2	0.961483	0.961483	1.08172	0.621288	0.652176	0.647671
	HES1	1.05458	0.983957	0.963707	0.926588	0.926588	0.939523
	HEY1	1	0.76313	1.31039	4.03714	4.12197	3.41843
	HEY2	0.557354	1.08423	1.65481	0.314253	0.312083	1.75321
	CLN3	1	1.12506	0.888843	0.624165	0.888843	1.84038
	HIF-1α	0.95705	0.950439	1.09936	1.62076	1.83613	2.00926
	TNF-α	0.486327	1.72907	1.18921	9.40438	17.3076	15.707
	IL-1	1.13027	1.21982	0.725309	2.48515	3.12387	3.16748
	IL-8	1.03049	1.03766	0.935191	1269.46	1478.58	1552.09
	ANKRD1	1.06191	1.0693	0.880666	1.78592	3.47417	2.84153
	THBS1	0.907519	1.01396	1.08673	2.86791	2.71321	3.01049
	CYR61	1.02101	1.06437	0.920188	4.85678	4.14106	5.02805
	CTGF	0.790041	0.876606	1.44393	9.23215	8.6139	9.4917
	ETS1	0.968171	1.00231	1.03049	33.6686	21.7559	29.5141
Fig2.b		Control			F.nucleatum
		1	2	3	1	2	3
	c-myc	1.01866	1.07674	0.911722	1.31951	1.27456	1.36604
	CD44	1.09429	1.06437	0.858565	1.28639	0.954842	1.66248
	AXIN2	1.00928	1.05946	0.935191	1.30737	1.28046	1.17827
	HES1	1.04488	1.06683	0.897095	1.26284	1.53333	1.16205
	HEY1	1.05458	1.18646	0.799221	1.02101	0.920188	1.16473
	HEY2	0.897095	1.08172	1.03049	0.899171	0.943874	0.756109
	CLN3	0.986233	1.18099	0.858565	1.03049	1.05946	1.0163
	HIF-1α	0.933033	1.10957	0.965936	1.25992	1.39797	1.54043
	TNF-α	1.09936	0.631418	1.4406	4.84557	4.39745	3.9632
	IL-1	0.963707	0.963707	1.07674	8.69388	9.00047	8
	IL-8	0.968171	1.03766	0.99539	19.2484	18.0843	15.9631
	ANKRD1	1.02574	0.905425	1.07674	6.57352	6.75833	5.19335
	THBS1	0.99539	1.00928	0.99539	2.7007	3.05958	2.33486
	CYR61	0.97041	0.93088	1.10701	5.26585	5.41389	4.33691
	CTGF	1.04729	0.92445	1.03288	3.4822	2.56685	2.94854
	ETS1	0.716978	1.23114	1.13288	3.43426	4.08405	3.22657
Fig2.d		1	2	3	4	5	6	7	8	9	10
	Control	10.19	10.58	5.21	10.87	13.33	8.51	14.81	2	2.04	3.77
	F.nucleatum	24.64	50.85	40.3	23.08	51.92	56.25	54.39	36.36	47.62	55
Fig2.e		1	2	3
	Control	0.919996	0.958399	1.1216
	F.nucleatum	1.53456	2.16845	1.66593
Fig2.g		1	2	3	4	5
	siCtl-	336	292	304	332	372
	siCtl+F.nucleatum	988	1048	964	1120	1112
	YAP-si1+F.nucleatum	316	360	244	312	304
	YAP-si2+F.nucleatum	392	429	450	426	434
Fig2.l		1	2	3	4	5
	Vector+Vector	101	137	119	124	129
	YAP+Vector	267	241	190	220	215
	YAP+METTL3	204	186	140	114	211

## Sheet: Fig3
Fig3.f		Vector-MYC		FOXD3-MYC
		1	2	1	2
	FOXD3-P1	1.69802	1.62885	3.5649	3.1467
	FOXD3-P2	3.51581	1.88407	4.2101	5.8315
	FOXD3-P3	2.20971	3.06069	2.1944	1.9915
	Unrelate	2.79695	2.79695	2.9157	2.4181
Fig3.g		1	2	3
	Vector	1.05088	1.0334	0.915721
	FOXD3	3.32813	2.85838	3.02651
Fig3.h		Control-MYC		F.nucleatum-MYC
		1	2	1	2
	FOXD3-P1	0.025383	0.024861	0.013048	0.014579
	FOXD3-P2	0.026645	0.018711	0.019777	0.015843
Fig3.i		Control			F.nucleatum
		1	2	3	1	2	3
	Vector	0.910196	0.91361	1.17619	0.912095	1.15995	0.927957
	FOXD3	1.92097	1.64554	2.03892	0.939005	0.932771	1.09831
Fig3.j		1	2	3
	Control	0.97716	1.03288	0.990801
	F.nucleatum	0.388683	0.437291	0.419478
Fig3.l		Control			YAP-KD
		1	2	3	1	2	3
	YAP	1.00696	1.01396	0.97942	0.246558	0.234881	0.223756
	FOXD3	1.11471	0.97716	0.918064	1.53333	1.43065	1.45062
	METTL3	0.993092	1.03526	0.972655	1.93187	1.81504	1.72907

## Sheet: Fig5
Fig5.d		1	2	3
	Control	0.946058	0.946058	1.11729
	F.nucleatum	0.406126	0.366021	0.406126
Fig5.e		1	2	3
	Control	0.909618	1.08925	1.00928
	F.nucleatum	2.07053	1.85318	1.98618
Fig5.g		Input			METTL3-IP
		1	2	3	1	2	3
	KIF26B	0.882703	1.07177	1.05702	3.4822	2.75108	4.56305
	CREBBP	0.878633	1.08925	1.04488	5.82934	5.91072	6.11916
	HPRT1	1.03288	0.983957	0.983957	0.015481	0.015163	0.0140495
Fig5.h		siCtl			METTL3-si1			METTL3-si2
		1	2	3	1	2	3	1	2	3
	METTL3	1.00696	0.959264	1.03527	0.477973	0.501736	0.474671	0.431271	0.355191	0.375443
	KIF26B	0.856584	1.04729	1.11471	1.70724	1.66056	1.4257	2.48515	2.16345	2.36745
Fig5.k		1	2	3
	DMSO	0.981686	0.988514	1.03049
	DAA	1.65864	1.81504	1.97247
Fig5.n		1	2	3
	Input	0.961483	0.915945	1.1355
	YTHDF2-IP	3.05958	2.55502	2.81539
Fig5.o		Control			YTHDF2-KD
		1	2	3	1	2	3
	YTHDF2	1.07674	0.905425	1.02574	0.406126	0.384219	0.417544
	KIF26B	0.986233	0.993093	1.02101	1.81924	1.83189	2.11893

## Sheet: Fig6
Fig6.e		1	2	3	4	5
	siCtl-	288	268	270	244	232
	siCtl+F.nucleatum	584	546	578	566	590
	KIF26B-si1+F.nucleatum	116	98	92	82	88
	KIF26B-si2+F.nucleatum	68	66	58	62	60
Fig6.g		1	2	3	4	5
	Control+siCtl	304	276	304	264	308
	METTL3-KD+siCtl	456	476	576	560	480
	METTL3-KD+KIF26B-si1	100	132	80	136	116
	METTL3-KD+KIF26B-si2	164	220	248	220	276
Fig6.i		1	2	3	4	5	6
	shCtl	14	26	10	8	2	/
	KIF26B-sh1	0	0	0	0	0	0
	KIF26B-sh2	0	0	0	0	0	0
Fig6.k		1	2	3	4	5
	shCtl+Control	0	0	0	0	0
	shCtl+E.coli	0	0	0	0	0
	shCtl+F.nucleatum	20	10	6	1	1
	KIF26B-sh1+F.nucleatum	0	0	0	0	0
	KIF26B-sh2+F.nucleatum	0	0	0	0	0

## Sheet: Fig7
Fig7.b		F.nucleatum
		1	2	3	4	5	6
	E.coli	-17.2383	-13.2333	-13.69	-15.525	-17.55	-14.2333
	F.nucleatum	-9.45667	-12.1	-13.59	-13.62	-13.8383	-14.42
Fig7.c		METTL3
		1	2	3	4	5	6
	E.coli	-6.81667	-7.21667	-7.22667	-7.26667	-6.78667	-7.25333
	F.nucleatum	-7.69667	-7.83	-7.45333	-7.48667	-7.62333	-8.45
		KIF26B
Fig7.d		1	2	3	4	5	6
	E.coli	-15.5333	-15.2667	-15.3567	-16.2	-15.7833	-15.22
	F.nucleatum	-11.5333	-12.9767	-13.2733	-12.63	-12.71	-12.9433
Fig7.e		F.nucleatum
		1	2	3	4	5	6	7	8	9	10	11	12	13	14	15	16	17	18	19	20	21	22	23	24	25	26
	Non-tumor	-6.06333	-8.13667	-8.53	-5.22667	-7.59	-6.16667	-8.21333	-5.8	-13.85	-1.725	-9.485	-13.94	-11.7583	-10.3033	-4.07167	-2.72	-5.835	-7.03	-7.11833	-4.55	-3.235	-11.4367	-12.8733	-9.37	-16.5033	-11.19
	Tumor	3.23	-8.24167	-3.79667	0.326667	-4.37667	-6.84333	-4.49833	-9.38333	-0.96	-6.12333	-4.77	-2.42333	-4.24667	0.94	-4.92667	-0.5	-2.935	-5.43667	-3.47	-3.01	-3.63333	-11.04	-6.75667	-10.2733	-14.12	-10.0667
Fig7.f		METTL3
		1	2	3	4	5	6	7	8	9	10	11	12	13	14	15	16	17	18	19	20	21	22	23	24	25	26
	Non-tumor	-4.07	-6.96833	-7.10667	-5.66	-5.46	-5.50333	-4.51	-6.36667	-5.71333	-6.27667	-5.91333	-6.64	-6.15667	-4.98667	-5.94	-6.17	-5.76667	-5.66667	-7.45667	-6.00667	-5.47	-4.76	-5.87	-6.02	-6.19	-6.45667
	Tumor	-6.41	-7.94667	-6.47333	-7.02333	-7.56	-8.54333	-6.23333	-5.83667	-5.78333	-5.58667	-5.67333	-6.21	-7.09	-4.87333	-6.15333	-7.07333	-7.62333	-5.90333	-6.75	-6.12	-5.1	-5.98667	-6.09667	-5.51	-6.11	-6.1
Fig7.g		METTL3
		1	2	3	4	5	6	7	8	9	10	11	12	13	14	15	16	17	18	19	20	21	22	23	24	25	26
	Non-tumor	-10.5867	-18.0167	-13.2433	-12.0367	-12.65	-13.43	-11.3717	-15.03	-13.9367	-12.4833	-12.4033	-14.5233	-11.995	-13.5933	-14.5167	-12.86	-13.4567	-9.40333	-13.6517	-13.9083	-12.4633	-12.3383	-13.3367	-13.3533	-11.58	-12.23
	Tumor	-7.53667	-12.1533	-12.2667	-10.52	-10.93	-15.8567	-14.0583	-11.8533	-10.52	-9.09333	-12.9267	-10.32	-12.0467	-8.40667	-11.9067	-13.1067	-11.7333	-9.53667	-10.59	-12.0867	-8.94667	-11.0383	-13.1767	-8.45667	-11.4767	-13.3017

## Sheet: SupFig1
SupFig1.b		1	2	3	4	5
	Control	436	404	516	460	440
	E.coli	500	448	488	508	424
	F.nucleatum	756	892	752	744	656
SupFig1.c		1	2	3	4	5	6
	Control	90	88	96	80	70	62
	E.coli	74	67	84	72	76	78
	F.nucleatum	416	472	436	448	500	428
SupFig1.d		1	2	3	4	5
	Control	292	220	296	336	328
	E.coli	332	356	316	336	360
	F.nucleatum	708	732	808	712	752
SupFig1.e		1	2	3
	Control	1	1	1
	E.coli	0.869776	0.804586	1.1
	F.nucleatum	0.282985	0.529126	0.45
SupFig1.g		1	2	3
	Control	1	1	1
	E.coli	0.94258	0.618602	0.75
	F.nucleatum	0.645191	0.490321	0.44

## Sheet: SupFig2
SupFig2.d		1	2	3	4	5
	siCtl-	304	338	378	308	350
	siCtl+F.nucleatum	804	784	872	792	724
	YAP-si1+F.nucleatum	120	124	108	136	164
	YAP-si2+F.nucleatum	101	110	111	113	93

## Sheet: SupFig3
SupFig3.a		Vector			FOXD3
		1	2	3	1	2	3
	FOXD3	0.986233	0.993093	1.02101	274.374	319.573	337.794
	METTL3	0.97041	0.997692	1.03288	1.52274	1.50177	1.53333
SupFig3.b		Control			FOXD3-KD
		1	2	3	1	2	3
	FOXD3	0.99	1	1	0.55	0.59	0.53
	METTL3	1.05	1	0.95	0.68	0.69	0.67

## Sheet: SupFig5
SupFig5.a		1	2	3
	Control	0.852635	1.17284	1
	F.nucleatum	2.03731	2.12383	2.08012
SupFig5.c		siCtl			METTL3-si1			METTL3-si2
		1	2	3	1	2	3	1	2	3
	METTL3	0.968171	1.00231	1.03049	0.614861	0.632148	0.668191	0.417062	0.419963	0.482411
	KIF26B	0.950439	1.05458	0.997692	1.32103	1.19886	1.39636	1.96111	1.92075	1.69545
SupFig5.h		siCtl			YTHDF1-KD
		1	2	3	1	2	3
	YTHDF1	0.941696	0.99539	1.06683	0.283876	0.308498	0.304251
	KIF26B	1.01162	0.899171	1.09936	1.15402	0.997692	1.17827
SupFig5.i		siCtl			YTHDF3-KD
		1	2	3	1	2	3
	YTHDF3	1.04247	1.02101	0.939523	0.269807	0.269807	0.243164
	KIF26B	1.11987	0.954842	0.935191	1.05214	1.16743	1.08925

[truncated: 14 more sheets: SupFig6, SupFig7, SupFig8, Unprocessed western blots Fig1, Unprocessed western blots Fig2, Unprocessed western blots Fig3, Unprocessed western blots Fig5, Unprocessed western blots Fig6, Unprocessed western blots SFig1, Unprocessed western blots SFig2, Unprocessed western blots SFig3, Unprocessed western blots SFig5, Unprocessed western blots SFig6, Unprocessed western blots SFig7]
